# Supplementary material for: Eribulin and Paclitaxel Differentially Alter Extracellular Vesicles and Their Cargo from Triple-Negative Breast Cancer Cells
Source: Cancers (Basel). 2021 Jun 3;13(11):2783. doi: 10.3390/cancers13112783 (PMC8199867; doi:10.3390/cancers13112783)
Supplement: Supplementary file 1 [file cancers-13-02783-s001.zip]

Archive with 1 entries (1 files):
- cancers-1219707-supplementary.pdf
